# Supplementary material for: Dataset of polycyclic aromatic hydrocarbon recoveries from a selection of sorbent tubes for thermal desorption-gas chromatography/mass spectrometry analysis
Source: Data Brief. 2020 Feb 8;29:105252. doi: 10.1016/j.dib.2020.105252 (PMC7029160; doi:10.1016/j.dib.2020.105252)
Supplement: Multimedia component 1 [file mmc1.xlsx]

## Sheet: Cover page
Appendix A: Dataset of polycyclic aromatic hydrocarbon recoveries from a selection of sorbent tubes for thermal desorption-gas chromatography/mass spectrometry analysis
M. Ariel Geer Wallace1*, Joachim D. Pleil2, Donald A. Whitaker1, and Karen D. Oliver1
1Center for Environmental Measurement and Modeling, Office of Research and Development, U.S. Environmental Protection Agency, 109 T.W. Alexander Drive, Research Triangle Park, NC, 27711, USA
2Center for Computational Toxicology and Exposure, Office of Research and Development, U.S. Environmental Protection Agency, 109 T.W. Alexander Drive, Research Triangle Park, NC, 27711, USA
*Corresponding author:
M. Ariel Geer Wallace
109 T.W. Alexander Drive, Research Triangle Park, NC, 27711, USA
wallace.ariel@epa.gov
(919) 541-7426

## Sheet: Data Description
Dataset Description
This dataset contains the raw and analyzed data used to calculate polycyclic aromatic hydrocarbon percent recoveries.
The data include the raw area counts for each analysis, the data file name, sample description, and tube number.
The analyzed data, including averages, standard deviations, relative standard deviations, and percent recoveries are also included.
The columns have been labeled in the spreadsheet to identify which data are included.
Method optimization experiments can be found in the following tabs:
Carbograph Method 1
Carbograph Method 2
Carbograph Method 3
Method Optimization
The tab labeled "method optimization" includes the compiled data from Carbograph Methods 1, 2, and 3 but does not present any new information.
The data for the following experiments are included in a single tab: incomplete desorption, breakthrough, heat, additional sorbent tubes, and reaction products.

## Sheet: Incomplete Desorption
Data for Incomplete Desorption Experiments
First desorption of stainless steel Carbograph 2TD/1TD sorbent tubes				Raw Area Counts									Percent Recovery
Date Acquired	Data File Name	Sample Name	Misc Info	Naphthalene	Acenaphthylene	Acenaphthene	Fluorene	Phenanthrene	Anthracene	Fluoranthene	Pyrene		Acenaphthylene	Acenaphthene	Fluorene	Phenanthrene	Anthracene	Fluoranthene	Pyrene
10/14/2016 8:34	101316026.D	301519	2.0 ng PAH loaded 9/28/16 4 min with heat	154798	184816	6816	9724	161011	40464	171102	113277		119.392	4.40316	6.28173	104.014	26.1399	110.532	73.1773
10/14/2016 10:09	101316028.D	301527	2.0 ng PAH loaded 9/28/16 4 min with heat	131690	147919	7476	12208	145250	43390	157712	103633		112.324	5.67697	9.27026	110.297	32.9486	119.76	78.6947
10/14/2016 14:09	101316033.D	301529	1.0 ng PAH loaded 9/28/16 4 min with heat	54178	47903	1714	2369	56214	7012	56757	24043		88.4178	3.16365	4.37262	103.758	12.9425	104.76	44.3778
10/14/2016 13:21	101316032.D	301521	1.0 ng PAH loaded 9/28/16 4 min with heat	53784	55834	4240	7347	57407	21029	66753	55746		103.812	7.88339	13.6602	106.736	39.099	124.113	103.648
Second desorption of stainless steel Carbograph 2TD/1TD sorbent tubes				Raw Area Counts									Percent Recovery								Fraction of PAHs on tube after second desorption
Date Acquired	Data File Name	Sample Name	Misc Info	Naphthalene	Acenaphthylene	Acenaphthene	Fluorene	Phenanthrene	Anthracene	Fluoranthene	Pyrene		Acenaphthylene	Acenaphthene	Fluorene	Phenanthrene	Anthracene	Fluoranthene	Pyrene		Naphthalene	Acenaphthylene	Acenaphthene	Fluorene	Phenanthrene	Anthracene	Fluoranthene	Pyrene
2016-10-18	101816003.D	301519	Desorb 2 of 2.0 ng PAH loaded 9/28/16 4 min with heat	0	0	0	0	0	0	0	0		0	0	0	0	0	0	0		0	0	0	0	0	0	0	0
2016-10-18	101816004.D	301527	Desorb 2 of 2.0 ng PAH loaded 9/28/16 4 min with heat	0	0	0	0	0	0	0	0		0	0	0	0	0	0	0		0	0	0	0	0	0	0	0
2016-10-18	101816008.D	301529	Desorb 2 of 1.0 ng PAH loaded 9/28/16 4 min with heat	0	0	0	0	0	0	0	0		0	0	0	0	0	0	0		0	0	0	0	0	0	0	0
2016-10-18	101816009.D	301521	Desorb 2 of 1.0 ng PAH loaded 9/28/16 4 min with heat	0	0	0	0	0	0	0	0		0	0	0	0	0	0	0		0	0	0	0	0	0	0	0
First desorption of glass XRO-440 sorbent tubes				Raw Area Counts									Percent Recovery
Date Acquired	Data File	Sample Name	Misc Info	Naphthalene	Acenaphthylene	Acenaphthene	Fluorene	Phenanthrene	Anthracene	Fluoranthene	Pyrene		Acenaphthylene	Acenaphthene	Fluorene	Phenanthrene	Anthracene	Fluoranthene	Pyrene
11/9/2016 9:47	110816008.D	27372	2.0 ng PAH loaded 10/27/16 4 min with heat	140872	185938	13570	11531	147637	67074	157214	132477		131.991	9.63286	8.18544	104.802	47.6134	111.601	94.0407
11/9/2016 10:49	110816009.D	Y60031	2.0 ng PAH loaded 10/27/16 4 min with heat	151480	135421	83345	89085	156431	134909	174700	187078		89.3986	55.0205	58.8097	103.268	89.0606	115.329	123.5
11/9/2016 14:58	110816012.D	Y60034	2.0 ng PAH loaded 10/27/16 4 min with heat	314937	273042	167372	164332	306769	277546	340707	362601		86.6973	53.1446	52.1793	97.4065	88.1275	108.183	115.134
Second desorption of glass XRO-440 sorbent tubes				Raw Area Counts									Percent Recovery								Fraction of PAHs on tube after second desorption
Date Acquired	Data File Name	Sample Name	Misc Info	Naphthalene	Acenaphthylene	Acenaphthene	Fluorene	Phenanthrene	Anthracene	Fluoranthene	Pyrene		Acenaphthylene	Acenaphthene	Fluorene	Phenanthrene	Anthracene	Fluoranthene	Pyrene		Naphthalene	Acenaphthylene	Acenaphthene	Fluorene	Phenanthrene	Anthracene	Fluoranthene	Pyrene
11/9/2016 22:27	110816019.D	27372	XRO Desorb 2 of 2.0 ng PAH loaded 10/27/16 4 min with heat	0	0	0	0	0	0	10316	9492		#DIV/0!	#DIV/0!	#DIV/0!	#DIV/0!	#DIV/0!	6.56176	7.16502		0	0	0	0	0	0	6.56176	7.16502
11/9/2016 23:28	110816020.D	Y60031	XRO Desorb 2 of 2.0 ng PAH loaded 10/27/16 4 min with heat	2747	0	0	0	0	0	3885	0		0	0	0	0	0	2.22381	0		1.81344	0	0	0	0	0	2.22381	0
11/10/2016 12:28	110816021.D	Y60034	XRO Desorb 2 of 2.0 ng PAH loaded 10/27/16 4 min with heat	0	0	0	0	0	0	4133	2517		#DIV/0!	#DIV/0!	#DIV/0!	#DIV/0!	#DIV/0!	1.21307	0.694151		0	0	0	0	0	0	1.21307	0.694151

## Sheet: Carbograph Method 1
Method: Carbograph 1- 40 mL/min flow rate, 20 min desorption, 375 °C
Raw Area Counts
Data File	080916006.D	080916007.D	080916008.D	80416006.D	80416007.D	80416008.D	112816015.D	112816016.D	112816017.D	082616019.D	082616020.D	082616021.D	090116006.D	090116007.D	090116008.D
PAH Concentration (ng)	1	1	1	1	1	1	1	1	1	1	1	1	1	1	1
Heat (approximately 127 °C)	Yes	Yes	Yes	Yes	Yes	Yes	Yes	Yes	Yes	Yes	Yes	Yes	Yes	Yes	Yes
Loading Time (min)	4	4	4	4	4	4	4	4	4	4	4	4	4	4	4
Sample Description	1 ng PAH loaded 8/09/16	1 ng PAH loaded 8/09/16	1 ng PAH loaded 8/09/16	1 ng PAH loaded 8/03/16	1 ng PAH loaded 8/03/16	1 ng PAH loaded 8/03/16	1.0 ng PAH loaded 10/28/16	1.0 ng PAH loaded 10/28/16	1.0 ng PAH loaded 10/28/16	1.0 ng PAH loaded 8/23/16	1.0 ng PAH loaded 8/23/16	1.0 ng PAH loaded 8/23/16	1.0 ng PAH loaded 8/31/16	1.0 ng PAH loaded 8/31/16	1.0 ng PAH loaded 8/31/16
Tube No.	301520	301516	301533	301520	301516	301533	301520	301516	301533	301539	301538	301509	301539	301538	301509
Naphthalene	46053	47117	46158	56050	52809	48171	79949	63741	52501	44119	42022	38620	31372	35414	37764
Acenaphthylene	30636	27257	8226	46897	14848	5489	58225	31392	9073	36448	40778	7979	22940	30328	1803
Acenaphthene	408	0	0	3894	0	0	2669	0	0	1718	1888	0	0	230	0
Fluorene	2206	788	191	7030	0	0	6868	1190	227	2746	2994	0	1074	1318	0
Phenanthrene	43789	42843	38913	59394	48293	39488	62657	59005	43619	38171	38988	30143	28010	31196	23133
Anthracene	6634	10832	1688	24526	3282	0	22651	2411	0	8050	16090	2219	5528	6293	0
Fluoranthene	45213	48505	29708	58895	41376	26903	66030	56270	35076	43306	47138	25849	28048	37281	12785
Pyrene	18095	18700	3199	43727	5963	2700	51250	12111	5083	29239	39587	6259	10100	18913	1347
Average (Avg), Standard Deviation (SD), and Coefficient of Variation (CV)
	Avg	SD	CV
Naphthalene	48124	12138.9	3.96446
Acenaphthylene	24821.3	16732.9	1.48338
Acenaphthene	720.467	1231.61	0.584979
Fluorene	1775.47	2325.21	0.763571
Phenanthrene	41842.8	11688.7	3.57976
Anthracene	7346.93	7948.41	0.924327
Fluoranthene	40158.9	14280.5	2.81215
Pyrene	17751.5	16118.6	1.10131
Percent Recovery with Respect to Naphthalene
	%Recovery	%Recovery	%Recovery	%Recovery	%Recovery	%Recovery	%Recovery	%Recovery	%Recovery	%Recovery	%Recovery	%Recovery	%Recovery	%Recovery	%Recovery
Naphthalene	100	100	100	100	100	100	100	100	100	100	100	100	100	100	100
Acenaphthylene	66.5234	57.8496	17.8214	83.6699	28.1164	11.3948	72.8277	49.2493	17.2816	82.6129	97.0396	20.6603	73.1225	85.6384	4.77439
Acenaphthene	0.885936	0	0	6.94737	0	0	3.33838	0	0	3.89401	4.49288	0	0	0.649461	0
Fluorene	4.79013	1.67243	0.413796	12.5424	0	0	8.59048	1.86693	0.432373	6.22408	7.12484	0	3.42343	3.72169	0
Phenanthrene	95.0839	90.929	84.3039	105.966	91.4484	81.9746	78.3712	92.5699	83.0822	86.5183	92.78	78.0502	89.2834	88.0895	61.2568
Anthracene	14.4051	22.9896	3.657	43.7574	6.21485	0	28.3318	3.78249	0	18.2461	38.2895	5.74573	17.6208	17.7698	0
Fluoranthene	98.176	102.946	64.3615	105.076	78.3503	55.849	82.5902	88.2791	66.8102	98.1573	112.175	66.9316	89.4046	105.272	33.855
Pyrene	40	39.6884	6.93054	78.0143	11.2916	5.60503	64.1034	19.0003	9.68172	66.273	94.2054	16.2066	32.1943	53.4054	3.56689
Average Percent Recovery
	Avg	SD	CV
Naphthalene	100	0	0
Acenaphthylene	51.2388	31.656	0.617812
Acenaphthene	1.3472	2.21589	1.64481
Fluorene	3.38684	3.81451	1.12627
Phenanthrene	86.6472	9.98079	0.115189
Anthracene	14.7207	13.9579	0.948185
Fluoranthene	83.2155	22.043	0.26489
Pyrene	36.0111	29.2905	0.813374

## Sheet: Carbograph Method 2
Method: Carbograph 2- 20 mL/min flow rate, 15 min desorption, 375 °C
Raw Area Counts
Data File	080916003.D	080916004.D	080916005.D	80416003.D	80416004.D	80416005.D	112816012.D	112816013.D	112816014.D	082616025.D	082616026.D	082616027.D	090116012.D	090116013.D	090116014.D
PAH Concentration (ng)	1	1	1	1	1	1	1	1	1	1	1	1	1	1	1
Heat (approximately 127 °C)	Yes	Yes	Yes	Yes	Yes	Yes	Yes	Yes	Yes	Yes	Yes	Yes	Yes	Yes	Yes
Loading Time (min)	4	4	4	4	4	4	4	4	4	4	4	4	4	4	4
Sample Descripton	1 ng PAH loaded 8/09/16	1 ng PAH loaded 8/09/16	1 ng PAH loaded 8/09/16	1 ng PAH loaded 8/03/16	1 ng PAH loaded 8/03/16	1 ng PAH loaded 8/03/16	1.0 ng PAH loaded 10/28/16	1.0 ng PAH loaded 10/28/16	1.0 ng PAH loaded 10/28/16	1.0 ng PAH loaded 8/23/16	1.0 ng PAH loaded 8/23/16	1.0 ng PAH loaded 8/23/16	1.0 ng PAH loaded 8/31/16	1.0 ng PAH loaded 8/31/16	1.0 ng PAH loaded 8/31/16
Tube No.	301539	301538	301509	301539	301538	301509	301539	301538	301509	301502	301518	301511	301502	301518	301511
Naphthalene	46653	43290	43253	55333	48809	46787	62802	51494	51781	41670	40843	42650	34657	32987	34187
Acenaphthylene	28011	32762	5077	28048	38415	4945	49799	40162	8155	24305	27457	24377	9272	17670	7051
Acenaphthene	0	0	0	0	419	0	1189	658	0	0	906	501	0	0	0
Fluorene	1338	2208	0	915	2046	0	1980	1701	0	1910	1365	1725	0	0	0
Phenanthrene	36670	39223	29499	38950	43577	37922	51662	45092	42294	35434	36225	41260	26986	26740	26480
Anthracene	4821	5198	0	5486	9858	0	10569	8129	0	5718	5804	7315	0	0	0
Fluoranthene	37910	41728	20526	39561	50727	22965	54916	50327	33782	44294	41743	44495	23759	27761	27449
Pyrene	15665	24291	2268	14512	31635	2693	26804	29105	5437	24129	24210	22944	2986	6833	3691
Average (Avg), Standard Deviation (SD), and Coefficient of Variation (CV)
	Avg	SD	CV
Naphthalene	45146.4	8194.2	0.181503
Acenaphthylene	23033.7	14037	0.609409
Acenaphthene	244.867	395.934	1.61694
Fluorene	1012.53	910.7	0.899427
Phenanthrene	37200.9	7341.27	0.197341
Anthracene	4193.2	3886.51	0.92686
Fluoranthene	37462.9	10941.6	0.292065
Pyrene	15813.5	10913	0.690103
Percent Recovery with Respect to Naphthalene
	%Recovery	%Recovery	%Recovery	%Recovery	%Recovery	%Recovery	%Recovery	%Recovery	%Recovery	%Recovery	%Recovery	%Recovery	%Recovery	%Recovery	%Recovery
Naphthalene	100	100	100	100	100	100	100	100	100	100	100	100	100	100	100
Acenaphthylene	60.0412	75.6803	11.7379	50.6895	78.7047	10.5692	79.2952	77.9936	15.749	58.3273	67.2257	57.1559	26.7536	53.5666	20.6248
Acenaphthene	0	0	0	0	0.858448	0	1.89325	1.27782	0	0	2.21825	1.17468	0	0	0
Fluorene	2.86798	5.10049	0	1.65362	4.19185	0	3.15277	3.3033	0	4.58363	3.34207	4.04455	0	0	0
Phenanthrene	78.6016	90.6052	68.201	70.392	89.2807	81.0524	82.2617	87.5675	81.6786	85.0348	88.6933	96.7409	77.8659	81.0622	77.4563
Anthracene	10.3337	12.0074	0	9.91452	20.1971	0	16.8291	15.7863	0	13.7221	14.2105	17.1512	0	0	0
Fluoranthene	81.2595	96.3918	47.4557	71.4962	103.93	49.0841	87.4431	97.7337	65.2401	106.297	102.204	104.326	68.5547	84.1574	80.2908
Pyrene	33.5777	56.1123	5.24357	26.2267	64.8139	5.75587	42.6802	56.5211	10.5	57.905	59.2758	53.796	8.61586	20.7142	10.7965
Average Percent Recovery
	Avg	SD	CV
Naphthalene	100	0	0
Acenaphthylene	49.6076	25.7036	0.518139
Acenaphthene	0.49483	0.782935	1.58223
Fluorene	2.14935	1.97556	0.919145
Phenanthrene	82.433	7.57316	0.0918705
Anthracene	8.6768	7.76764	0.895219
Fluoranthene	83.0576	19.4611	0.234309
Pyrene	34.169	22.7086	0.664598

## Sheet: Carbograph Method 3
Method: Carbograph 3- 60 mL/min flow rate, 15 min desorption, 375 °C
Raw Area Counts
Data File	080916009.D	080916010.D	080916011.D	80416009.D	80416010.D	80416011.D	112816018.D	112816019.D	112816020.D	082616022.D	082616023.D	082616024.D	090116009.D	090116010.D	090116011.D
PAH Concentration (ng)	1	1	1	1	1	1	1	1	1	1	1	1	1	1	1
Heat (approximately 127 °C)	Yes	Yes	Yes	Yes	Yes	Yes	Yes	Yes	Yes	Yes	Yes	Yes	Yes	Yes	Yes
Loading Time (min)	4	4	4	4	4	4	4	4	4	4	4	4	4	4	4
Sample Description	1 ng PAH loaded 8/09/16	1 ng PAH loaded 8/09/16	1 ng PAH loaded 8/09/16	1 ng PAH loaded 8/03/16	1 ng PAH loaded 8/03/16	1 ng PAH loaded 8/03/16	1.0 ng PAH loaded 10/28/16	1.0 ng PAH loaded 10/28/16	1.0 ng PAH loaded 10/28/16	1.0 ng PAH loaded 8/23/16	1.0 ng PAH loaded 8/23/16	1.0 ng PAH loaded 8/23/16	1.0 ng PAH loaded 8/31/16	1.0 ng PAH loaded 8/31/16	1.0 ng PAH loaded 8/31/16
Tube No.	301502	301518	301511	301502	301518	301511	301502	301518	301511	301520	301516	301533	301520	301516	301533
Naphthalene	45378	44253	50533	48720	51971	52703	50905	48170	55293	48084	39565	44227	30449	34080	31814
Acenaphthylene	19568	39235	21125	19191	46313	19720	33785	42688	25047	46962	28165	24218	25234	16500	12172
Acenaphthene	0	386	0	0	623	0	596	854	0	2897	282	295	506	0	0
Fluorene	724	2225	1581	824	1697	1533	1950	2029	1756	5994	1237	2216	2288	420	1006
Phenanthrene	41548	44469	50534	43630	47397	49751	47328	46557	54828	49010	36762	41129	29989	31650	30228
Anthracene	2864	5647	3630	2572	6979	5163	3890	7748	4007	22481	5017	6046	4228	1943	3482
Fluoranthene	38494	47562	48445	42849	50991	48697	50506	49499	49750	51352	42126	42239	32472	34852	34158
Pyrene	7868	16963	10775	8755	18448	10801	20039	26636	13112	41791	18620	13789	16580	8814	9454
Average (Avg), Standard Deviation (SD), and Coefficient of Variation (CV)
	Avg	SD	CV
Naphthalene	45076.3	7784.4	5.7906
Acenaphthylene	27994.9	11175.1	2.50512
Acenaphthene	429.267	740.309	0.579848
Fluorene	1832	1291.04	1.41901
Phenanthrene	42987.3	7733.89	5.55831
Anthracene	5713.13	4911.81	1.16314
Fluoranthene	44266.1	6620.86	6.68586
Pyrene	16163	8819.64	1.83262
Percent Recovery with Respect to Naphthalene
	%Recovery	%Recovery	%Recovery	%Recovery	%Recovery	%Recovery	%Recovery	%Recovery	%Recovery	%Recovery	%Recovery	%Recovery	%Recovery	%Recovery	%Recovery
Naphthalene	100	100	100	100	100	100	100	100	100	100	100	100	100	100	100
Acenaphthylene	43.1222	88.6607	41.8044	39.3904	89.1132	37.4172	66.3687	88.6195	45.2987	97.6666	71.1867	54.7584	82.873	48.4155	38.2599
Acenaphthene	0	0.872257	0	0	1.19875	0	1.17081	1.77289	0	6.02487	0.712751	0.667013	1.6618	0	0
Fluorene	1.59549	5.02791	3.12865	1.6913	3.26528	2.90875	3.83066	4.21217	3.17581	12.4657	3.1265	5.01051	7.5142	1.23239	3.16213
Phenanthrene	91.5598	100.488	100.002	89.5525	91.1989	94.3988	92.9732	96.6514	99.159	101.926	92.9155	92.9952	98.4893	92.8697	95.0148
Anthracene	6.31143	12.7607	7.18342	5.27915	13.4286	9.79641	7.64169	16.0847	7.24685	46.7536	12.6804	13.6704	13.8855	5.70129	10.9449
Fluoranthene	84.8297	107.477	95.868	87.9495	98.1143	92.3989	99.2162	102.759	89.9752	106.796	106.473	95.505	106.644	102.265	107.368
Pyrene	17.3388	38.3319	21.3227	17.97	35.4967	20.4941	39.3655	55.2958	23.7137	86.9125	47.0618	31.1778	54.4517	25.8627	29.7165
Average Percent Recovery
	Avg	SD	CV
Naphthalene	100	0	0
Acenaphthylene	62.197	22.2397	0.357568
Acenaphthene	0.938742	1.54704	1.648
Fluorene	4.08983	2.79609	0.683668
Phenanthrene	95.3463	3.84371	0.0403131
Anthracene	12.6246	10.0571	0.796627
Fluoranthene	98.9093	7.61766	0.0770166
Pyrene	36.3008	18.6864	0.514765

## Sheet: Method Optimization
Compound		Acenaphthylene			Acenaphthene			Fluorene			Phenanthrene			Anthracene			Fluoranthene			Pyrene
Flow Rate (mL/min)	20	40	60	20	40	60	20	40	60	20	40	60	20	40	60	20	40	60	20	40	60
Carbograph Method	2	1	3	2	1	3	2	1	3	2	1	3	2	1	3	2	1	3	2	1	3
Percent Recovery	60.041	66.523	43.122	0	0.886	0	2.868	4.79	1.595	78.602	95.084	91.56	10.334	14.405	6.311	81.26	98.176	84.83	33.578	39.292	17.339
Percent Recovery	75.68	57.85	88.661	0	0	0.872	5.1	1.672	5.028	90.605	90.929	100.488	12.007	22.99	12.761	96.392	102.946	107.477	56.112	39.688	38.332
Percent Recovery	11.738	17.821	41.804	0	0	0	0	0.414	3.129	68.201	84.304	100.002	0	3.657	7.183	47.456	64.362	95.868	5.244	6.931	21.323
Percent Recovery	50.689	83.67	39.39	0	6.947	0	1.654	12.542	1.691	70.392	105.966	89.553	9.915	43.757	5.279	71.496	105.076	87.95	26.227	78.014	17.97
Percent Recovery	78.705	28.116	89.113	0.858	0	1.199	4.192	0	3.265	89.281	91.448	91.199	20.197	6.215	13.429	103.93	78.35	98.114	64.814	11.292	35.497
Percent Recovery	10.569	11.395	37.417	0	0	0	0	0	2.909	81.052	81.975	94.399	0	0	9.796	49.084	55.849	92.399	5.756	5.605	20.494
Percent Recovery	79.295	72.828	66.369	1.893	3.338	1.171	3.153	8.59	3.831	82.262	78.371	92.973	16.829	28.332	7.642	87.443	82.59	99.216	42.68	64.103	39.365
Percent Recovery	77.994	49.249	88.619	1.278	0	1.773	3.303	1.867	4.212	87.567	92.57	96.651	15.786	3.782	16.085	97.734	88.279	102.759	56.521	19	55.296
Percent Recovery	15.749	17.282	45.299	0	0	0	0	0.432	3.176	81.679	83.082	99.159	0	0	7.247	65.24	66.81	89.975	10.5	9.682	23.714
Percent Recovery	58.327	82.613	97.667	0	3.894	6.025	4.584	6.224	12.466	85.035	86.518	101.926	13.722	18.246	46.754	106.297	98.157	106.796	57.905	66.273	86.912
Percent Recovery	67.226	97.04	71.187	2.218	4.493	0.713	3.342	7.125	3.127	88.693	92.78	92.915	14.211	38.289	12.68	102.204	112.175	106.473	59.276	94.205	47.062
Percent Recovery	57.156	20.66	54.758	1.175	0	0.667	4.045	0	5.011	96.741	78.05	92.995	17.151	5.746	13.67	104.326	66.932	95.505	53.796	16.207	31.178
Percent Recovery	26.754	73.123	82.873	0	0	1.662	0	3.423	7.514	77.866	89.283	98.489	0	17.621	13.886	68.555	89.405	106.644	8.616	32.194	54.452
Percent Recovery	53.567	85.638	48.415	0	0.649	0	0	3.722	1.232	81.062	88.089	92.87	0	17.77	5.701	84.157	105.272	102.265	20.714	53.405	25.863
Percent Recovery	20.625	4.774	38.26	0	0	0	0	0	3.162	77.456	61.257	95.015	0	0	10.945	80.291	33.855	107.368	10.797	3.567	29.716

## Sheet: Breakthrough
Breakthrough Experiments: 30 s vs. 4 min loading times for stainless steel Carbograph 2TD/1TD and glass XRO-440 sorbent tubes
Stainless Steel Carbograph 2TD/1TD 30 s vs. 4 min loading time at room temperature														Percent Recovery								Average (Avg), Standard Deviation (St Dev), and Coefficient of Variation (CV)
Date Acquired	Data File Name	Data File Path	Sample Name	Misc Info	Naphthalene	Acenaphthylene	Acenaphthene	Fluorene	Phenanthrene	Anthracene	Fluoranthene	Pyrene		Acenaphthylene	Acenaphthene	Fluorene	Phenanthrene	Anthracene	Fluoranthene	Pyrene			Acenaphthylene	Acenaphthene	Fluorene	Phenanthrene	Anthracene	Fluoranthene	Pyrene
12/1/2016 23:48	120116013.D	D:\PAHS\ATD650\120116\	301540	2.0 ng PAH 30s No heat load 11/14/16	85384	75554	7102	21943	89528	49165	99487	99752		88.4873	8.31772	25.6992	104.853	57.581	116.517	116.828		Avg	101.238	9.34621	27.0226	101.564	58.0168	110.937	113.483
12/2/2016 12:48	120116014.D	D:\PAHS\ATD650\120116\	301503	2.0 ng PAH 30s No heat load 11/14/16	91174	97380	6114	23621	90068	55560	99502	105271		106.807	6.70586	25.9076	98.7869	60.9384	109.134	115.462		St dev	11.0719	3.27793	2.11431	3.06553	2.72999	4.93207	4.66011
12/2/2016 1:48	120116015.D	D:\PAHS\ATD650\120116\	301525	2.0 ng PAH 30s No heat load 11/14/16	93123	100964	12120	27435	94102	51712	99791	100722		108.42	13.015	29.461	101.051	55.5309	107.16	108.16		CV	0.109365	0.350723	0.0782421	0.0301832	0.0470552	0.0444582	0.0410643
12/2/2016 2:48	120116016.D	D:\PAHS\ATD650\120116\	301526	2.0 ng PAH 4min No heat load 11/14/16	83452	65085	2196	13873	85670	81274	87266	39058		77.9909	2.63145	16.6239	102.658	97.3901	104.57	46.803		Avg	94.1971	8.1751	19.7286	102.42	51.3251	108.071	68.0055
12/2/2016 3:48	120116017.D	D:\PAHS\ATD650\120116\	301510	2.0 ng PAH 4min No heat load 11/14/16	84361	88858	10626	22263	88263	39505	98623	93269		105.331	12.5959	26.3902	104.625	46.8285	116.906	110.559		St dev	14.3584	5.07622	5.77351	2.33325	43.9894	7.70609	36.8528
12/2/2016 4:48	120116018.D	D:\PAHS\ATD650\120116\	301517	2.0 ng PAH 4min No heat load 11/14/16	78458	77885	7295	12688	78440	7655	80605	36604		99.2697	9.29797	16.1717	99.9771	9.75681	102.736	46.6543		RSD	0.152429	0.620937	0.292647	0.0227812	0.857072	0.0713059	0.541909
Glass XRO-440 30 s vs. 4 min loading time at room temperature														Percent Recovery								Average (Avg), Standard Deviation (St Dev), and Coefficient of Variation (CV)
Date Acquired	Data File Name	Data File Path	Sample Name	Misc Info	Naphthalene	Acenaphthylene	Acenaphthene	Fluorene	Phenanthrene	Anthracene	Fluoranthene	Pyrene		Acenaphthylene	Acenaphthene	Fluorene	Phenanthrene	Anthracene	Fluoranthene	Pyrene			Acenaphthylene	Acenaphthene	Fluorene	Phenanthrene	Anthracene	Fluoranthene	Pyrene
12/2/2016 6:48	120116020.D	D:\PAHS\ATD650\120116\	27026	2.0 ng PAH 30s XRO glass no heat load 11/14/16	126907	108498	77091	81178	133579	113880	144820	153201		85.4941	60.7461	63.9665	105.257	89.735	114.115	120.719		Avg	79.9953	57.5301	59.7615	97.4283	81.7222	113.877	124.742
12/2/2016 7:48	120116021.D	D:\PAHS\ATD650\120116\	Y60033	2.0 ng PAH 30s XRO glass no heat load 11/14/16	124323	98484	67652	67910	109202	92729	145493	160933		79.2162	54.4163	54.6238	87.8373	74.5872	117.028	129.447		St dev	5.15357	3.16611	4.74065	8.84266	7.61197	3.27725	4.40415
12/2/2016 8:48	120116022.D	D:\PAHS\ATD650\120116\	27636	2.0 ng PAH 30s XRO glass no heat load 11/14/16	128772	96934	73951	78157	127729	104105	142276	159752		75.2757	57.4279	60.6941	99.19	80.8444	110.487	124.058		CV	0.0644234	0.055034	0.0793262	0.0907607	0.0931445	0.0287789	0.0353062
12/2/2016 9:48	120116023.D	D:\PAHS\ATD650\120116\	Y60031	2.0 ng PAH 4min XRO glass no heat load 11/14/16	119754	96142	66740	61509	112956	95782	142687	154069		80.2829	55.7309	51.3628	94.3234	79.9823	119.15	128.655		Avg	81.8188	56.3089	59.5501	100.999	84.6347	121.206	133.424
12/2/2016 10:48	120116024.D	D:\PAHS\ATD650\120116\	27372	2.0 ng PAH 4min XRO glass no heat load 11/14/16	187284	180943	115919	135449	211043	179571	238092	265421		96.6142	61.8948	72.3228	112.686	95.8817	127.129	141.721		St dev	14.0904	5.32049	11.2071	10.1555	9.78841	5.20843	7.21266
12/2/2016 11:48	120116025.D	D:\PAHS\ATD650\120116\	Y60034	2.0 ng PAH 4min XRO glass no heat load 11/14/16	119218	81735	61160	65528	114434	93038	139890	154858		68.5593	51.301	54.9649	95.9872	78.0402	117.34	129.895		CV	0.172215	0.0944876	0.188196	0.100551	0.115655	0.0429717	0.0540584

## Sheet: Heat
Heat Experiments: Heated injection loading vs. room temperature injection for stainless steel Carbograph 2TD/1TD and glass XRO-440 sorbent tubes
Heat: Approximately 127 °C
Stainless Steel Carbograph 2TD/1TD 30 s Heat vs. Room Temperature Loading Temperature														Percent Recovery
Date Acquired	Data File Name	Data File Path	Sample Name	Misc Info	Naphthalene	Acenaphthylene	Acenaphthene	Fluorene	Phenanthrene	Anthracene	Fluoranthene	Pyrene		Acenaphthylene	Acenaphthene	Fluorene	Phenanthrene	Anthracene	Fluoranthene	Pyrene			Acenaphthylene	Acenaphthene	Fluorene	Phenanthrene	Anthracene	Fluoranthene	Pyrene
12/1/2016 23:48	120116013.D	D:\PAHS\ATD650\120116\	301540	2.0 ng PAH 30s No heat load 11/14/16	85384	75554	7102	21943	89528	49165	99487	99752		88.4873	8.31772	25.6992	104.853	57.581	116.517	116.828		Avg	101.238	9.34621	27.0226	101.564	58.0168	110.937	113.483
12/2/2016 12:48	120116014.D	D:\PAHS\ATD650\120116\	301503	2.0 ng PAH 30s No heat load 11/14/16	91174	97380	6114	23621	90068	55560	99502	105271		106.807	6.70586	25.9076	98.7869	60.9384	109.134	115.462		St dev	11.0719	3.27793	2.11431	3.06553	2.72999	4.93207	4.66011
12/2/2016 1:48	120116015.D	D:\PAHS\ATD650\120116\	301525	2.0 ng PAH 30s No heat load 11/14/16	93123	100964	12120	27435	94102	51712	99791	100722		108.42	13.015	29.461	101.051	55.5309	107.16	108.16		CV	0.109365	0.350723	0.0782421	0.0301832	0.0470552	0.0444582	0.0410643
11/9/2016 15:58	110816013.D	D:\PAHS\ATD650\110816\	301525	2.0 ng PAH loaded 10/27/16 30 s with heat	129657	166038	17526	24768	147342	95658	162252	157081		128.059	13.5172	19.1027	113.64	73.7777	125.139	121.151		Avg	117.342	7.45522	13.287	111.991	70.6981	123.489	117.692
11/9/2016 16:58	110816014.D	D:\PAHS\ATD650\110816\	301503	2.0 ng PAH loaded 10/27/16 30 s with heat	127905	161226	6457	11050	141252	93115	160208	160263		126.051	5.04828	8.63922	110.435	72.8001	125.255	125.298		St Dev	16.8547	5.2868	5.32862	1.60438	4.51403	2.95925	9.80452
11/9/2016 17:59	110816015.D	D:\PAHS\ATD650\110816\	301540	2.0 ng PAH loaded 10/27/16 30 s with heat	120521	118007	4580	14606	134861	78961	144713	128508		97.9141	3.80017	12.119	111.898	65.5164	120.073	106.627		CV	0.143638	0.70914	0.40104	0.014326	0.0638493	0.0239636	0.0833064
Stainless Steel Carbograph 2TD/1TD 4 min Heat vs. Room Temperature Loading Temperature														Percent Recovery
12/2/2016 2:48	120116016.D	D:\PAHS\ATD650\120116\	301526	2.0 ng PAH 4min No heat load 11/14/16	83452	65085	2196	13873	85670	81274	87266	39058		77.9909	2.63145	16.6239	102.658	97.3901	104.57	46.803		Avg	94.1971	8.1751	19.7286	102.42	51.3251	108.071	68.0055
12/2/2016 3:48	120116017.D	D:\PAHS\ATD650\120116\	301510	2.0 ng PAH 4min No heat load 11/14/16	84361	88858	10626	22263	88263	39505	98623	93269		105.331	12.5959	26.3902	104.625	46.8285	116.906	110.559		St dev	14.3584	5.07622	5.77351	2.33325	43.9894	7.70609	36.8528
12/2/2016 4:48	120116018.D	D:\PAHS\ATD650\120116\	301517	2.0 ng PAH 4min No heat load 11/14/16	78458	77885	7295	12688	78440	7655	80605	36604		99.2697	9.29797	16.1717	99.9771	9.75681	102.736	46.6543		CV	0.152429	0.620937	0.292647	0.0227812	0.857072	0.0713059	0.541909
11/8/2016 17:13	110816005.D	D:\PAHS\ATD650\110816\	301526	2.0 ng PAH loaded 10/27/16 4 min with heat	159864	113576	4218	7618	131239	29194	138664	74533		71.0454	2.63849	4.7653	82.0942	18.2618	86.7387	46.6228		Avg	54.9259	1.75937	4.60679	78.5107	16.2317	79.5238	49.9017
11/9/2016 7:46	110816006.D	D:\PAHS\ATD650\110816\	301517	2.0 ng PAH loaded 10/27/16 4 min with heat	19092	1845	0	866	9585	1959	8692	9980		9.66373	0	4.53593	50.2043	10.2608	45.5269	52.2732		St Dev	39.7353	1.52366	0.137534	26.6957	5.25847	31.0251	2.93247
11/9/2016 8:46	110816007.D	D:\PAHS\ATD650\110816\	301510	2.0 ng PAH loaded 10/27/16 4 min with heat	120510	101311	3181	5446	124407	24310	128109	61230		84.0685	2.63961	4.51913	103.234	20.1726	106.306	50.8091		CV	0.723436	0.866025	0.0298547	0.340027	0.323962	0.390136	0.0587651
Glass XRO-440 30 s Heat vs. Room Temperature Loading Temperature														Percent Recovery
12/2/2016 6:48	120116020.D	D:\PAHS\ATD650\120116\	27026	2.0 ng PAH 30s XRO glass no heat load 11/14/16	126907	108498	77091	81178	133579	113880	144820	153201		85.4941	60.7461	63.9665	105.257	89.735	114.115	120.719		Avg	79.9953	57.5301	59.7615	97.4283	81.7222	113.877	124.742
12/2/2016 7:48	120116021.D	D:\PAHS\ATD650\120116\	Y60033	2.0 ng PAH 30s XRO glass no heat load 11/14/16	124323	98484	67652	67910	109202	92729	145493	160933		79.2162	54.4163	54.6238	87.8373	74.5872	117.028	129.447		St dev	5.15357	3.16611	4.74065	8.84266	7.61197	3.27725	4.40415
12/2/2016 8:48	120116022.D	D:\PAHS\ATD650\120116\	27636	2.0 ng PAH 30s XRO glass no heat load 11/14/16	128772	96934	73951	78157	127729	104105	142276	159752		75.2757	57.4279	60.6941	99.19	80.8444	110.487	124.058		CV	0.0644234	0.055034	0.0793262	0.0907607	0.0931445	0.0287789	0.0353062
11/9/2016 9:47	110816008.D	D:\PAHS\ATD650\110816\	27372	2.0 ng PAH loaded 10/27/16 4 min with heat	140872	185938	13570	11531	147637	67074	157214	132477		131.991	9.63286	8.18544	104.802	47.6134	111.601	94.0407		Avg	102.696	39.266	39.7248	101.826	74.9338	111.704	110.892
11/9/2016 10:49	110816009.D	D:\PAHS\ATD650\110816\	Y60031	2.0 ng PAH loaded 10/27/16 4 min with heat	151480	135421	83345	89085	156431	134909	174700	187078		89.3986	55.0205	58.8097	103.268	89.0606	115.329	123.5		St Dev	25.4063	25.6802	27.5144	3.90326	23.6648	3.57421	15.1811
11/9/2016 14:58	110816012.D	D:\PAHS\ATD650\110816\	Y60034	2.0 ng PAH loaded 10/27/16 4 min with heat	314937	273042	167372	164332	306769	277546	340707	362601		86.6973	53.1446	52.1793	97.4065	88.1275	108.183	115.134		CV	0.247394	0.654006	0.692624	0.0383327	0.315809	0.0319971	0.1369
Glass XRO-440 4 min Heat vs. Room Temperature Loading Temperature														Percent Recovery
12/2/2016 9:48	120116023.D	D:\PAHS\ATD650\120116\	Y60031	2.0 ng PAH 4min XRO glass no heat load 11/14/16	119754	96142	66740	61509	112956	95782	142687	154069		80.2829	55.7309	51.3628	94.3234	79.9823	119.15	128.655		Avg	81.8188	56.3089	59.5501	100.999	84.6347	121.206	133.424
12/2/2016 10:48	120116024.D	D:\PAHS\ATD650\120116\	27372	2.0 ng PAH 4min XRO glass no heat load 11/14/16	187284	180943	115919	135449	211043	179571	238092	265421		96.6142	61.8948	72.3228	112.686	95.8817	127.129	141.721		St dev	14.0904	5.32049	11.2071	10.1555	9.78841	5.20843	7.21266
12/2/2016 11:48	120116025.D	D:\PAHS\ATD650\120116\	Y60034	2.0 ng PAH 4min XRO glass no heat load 11/14/16	119218	81735	61160	65528	114434	93038	139890	154858		68.5593	51.301	54.9649	95.9872	78.0402	117.34	129.895		CV	0.172215	0.0944876	0.188196	0.100551	0.115655	0.0429717	0.0540584
11/9/2016 19:00	110816016.D	D:\PAHS\ATD650\110816\	Y60033	2.0 ng PAH loaded 10/27/16 30 s with heat	130677	117904	73875	80740	142837	123249	159781	177047		90.2255	56.5325	61.7859	109.305	94.3158	122.272	135.484		Avg	86.6274	55.5442	61.1775	106.751	93.0341	118.421	128.842
11/9/2016 20:01	110816017.D	D:\PAHS\ATD650\110816\	27636	2.0 ng PAH loaded 10/27/16 30 s with heat	144917	125873	82262	92983	157489	136703	173990	187801		86.8587	56.7649	64.1629	108.675	94.3319	120.062	129.592		St Dev	3.71918	1.91657	3.33151	3.89108	2.23397	4.8819	7.0469
11/9/2016 21:01	110816018.D	D:\PAHS\ATD650\110816\	27026	2.0 ng PAH loaded 10/27/16 30 s with heat	147651	122252	78750	85023	151007	133557	166743	179323		82.7979	53.3352	57.5838	102.273	90.4545	112.93	121.451		CV	0.0429331	0.0345052	0.0544565	0.03645	0.0240124	0.0412249	0.054694

## Sheet: Additional Sorbent Tubes
PAH Recoveries from Additional Sorbent Tubes																					PAH Recoveries from Additional Sorbent Tubes
All experiments loaded 2.0 ng PAH standard for 30 s with heat except for QW added to Carbograph 2TD/1TD, which had a 4 min loading time. The number of replicate experiments are as listed.
Tube Name	Stainless Steel Carbograph 2TD/1TD									Tube Name	Quartz wool-Carbograph 2TD Glass										Tube Name	Inert-coated stainless steel Carbograph 2TD							Tube Name	Quartz wool manually added to stainless steel Carbograph 2TD/1TD				Tube Name	Glass XRO-440							Tube Name	Stainless steel XRO-440
Tube Manufacturer	Markes International									Tube Manufacturer	Markes International										Tube Manufacturer	Markes International							Tube Manufacturer	Markes International				Tube Manufacturer	PerkinElmer							Tube Manufacturer	PerkinElmer
Catalog Number	C2-AAXX-5126									Catalog Number	C2-CAXX-5141										Catalog Number	C2-CAXX-5141							Catalog Number	C2-AAXX-5126				Catalog Number	Custom packed with same sorbents included in N9307121							Catalog Number	N9307121
Data File	092116014.D	092116015.D	092116016.D	082516003.D	083016016.D	110816013.D	110816014.D	110816015.D		Data File	092116021.D	092116022.D	092116023.D	082416001.D	082416002.D	082416003.D	083016013.D	083016014.D	083016015.D		Data File	120116007.D	120116008.D	120116009.D	111016007.D	111016008.D	111016009.D		Data File	111016013.D	111016014.D	111016015.D		Data File	092116017.D	092116018.D	092116019.D	110816016.D	110816017.D	110816018.D		Data File	111016011.D	111016012.D	090116033.D	090116034.D	120116011.D	120116012.D
Sample Description	2.0 ng PAH loaded 9/09/16 with heat 30 s	2.0 ng PAH loaded 9/09/16 with heat 30 s	2.0 ng PAH loaded 9/09/16 with heat 30 s	2.0 ng PAH loaded 8/25/16 30s with heat 40mL	2.0 ng PAH 40 mL/m desorption method 30s with heat	2.0 ng PAH loaded 10/27/16 30 s with heat	2.0 ng PAH loaded 10/27/16 30 s with heat	2.0 ng PAH loaded 10/27/16 30 s with heat		Sample Description	2.0 ng PAH loaded 9/09/16 Carbograph 2TD glass	2.0 ng PAH loaded 9/09/16 Carbograph 2TD glass	2.0 ng PAH loaded 9/09/16 Carbograph 2TD glass	Glass Carbograph 2TD 2.0 ng PAH spike 8/23/16	Glass Carbograph 2TD 2.0 ng PAH spike 8/23/16	Glass Carbograph 2TD 2.0 ng PAH spike 8/23/16	2.0ng PAH Carbograph 2TD glass 40mL/m	2.0ng PAH Carbograph 2TD glass 40mL/m	2.0ng PAH Carbograph 2TD glass 40mL/m		Sample Description	2.0 ng PAH 30s Inert coated 2TD tube loaded 11/14/16	2.0 ng PAH 30s Inert coated 2TD tube loaded 11/14/16	2.0 ng PAH 30s Inert coated 2TD tube loaded 11/14/16	2.0 ng PAH Inert coated 2TD tube loaded 11/08/16	2.0 ng PAH Inert coated 2TD tube loaded 11/08/16	2.0 ng PAH Inert coated 2TD tube loaded 11/08/16		Sample Description	2.0 ng PAH loaded 10/28/16 with Quartz wool added	2.0 ng PAH loaded 10/28/16 with Quartz wool added	2.0 ng PAH loaded 10/28/16 with Quartz wool added		Sample Description	XRO 2.0 ng PAH loaded 9/09/16 with heat 30 s	XRO 2.0 ng PAH loaded 9/09/16 with heat 30 s	XRO 2.0 ng PAH loaded 9/09/16 with heat 30 s	2.0 ng PAH loaded 10/27/16 30 s with heat	2.0 ng PAH loaded 10/27/16 30 s with heat	2.0 ng PAH loaded 10/27/16 30 s with heat		Sample Description	2.0 ng PAH loaded 11/08/16	2.0 ng PAH loaded 11/08/16	2.0 ng PAH load 9/01/16	2.0 ng PAH load 9/01/16	2.0 ng PAH loaded 11/14/16 30s	2.0 ng PAH loaded 11/14/16 30s
Tube Number	301526	301517	301510	301510	301512	301525	301503	301540		Tube Number	325896	325898	325897	325896	325898	325897	325897	325896	325898		Tube Number	350561	350562	350563	350561	350562	350563		Tube Number	301505	301530	301512		Tube Number	27372	Y60031	Y60034	Y60033	27636	27026		Tube Number	H0231318	H0230846	H0231318	H0230846	H0231318	H0230846
Naphthalene	48195	55140	47140	84645	89685	129657	127905	120521		Naphthalene	43538	43520	43583	94761	78906	81229	80381	75976	76001		Naphthalene	103126	103140	94318	133288	132070	126651		Naphthalene	147229	133703	125687		Naphthalene	59258	61484	62256	130677	144917	147651		Naphthalene	148075	152708	75875	76524	104277	115081
Acenaphthylene	13956	44891	56064	96583	25577	166038	161226	118007		Acenaphthylene	74346	57758	52401	101565	87407	90310	93660	93521	88743		Acenaphthylene	115980	117048	112350	141333	149099	136892		Acenaphthylene	153038	147296	150347		Acenaphthylene	57287	59126	60859	117904	125873	122252		Acenaphthylene	137178	117472	69593	81862	85426	100325
Acenaphthene	0	1017	0	1494	0	17526	6457	4580		Acenaphthene	12638	22950	19636	25523	32226	28573	38562	31087	36653		Acenaphthene	29084	28244	23703	49600	51690	48636		Acenaphthene	62030	58099	37143		Acenaphthene	38089	32309	35936	73875	82262	78750		Acenaphthene	90298	77149	42495	37386	62316	69975
Fluorene	0	1739	0	3938	798	24768	11050	14606		Fluorene	3364	6845	0	10528	19738	9777	25764	16834	30332		Fluorene	25881	24492	20708	53757	54197	51077		Fluorene	75880	71425	57392		Fluorene	40822	27728	39314	80740	92983	85023		Fluorene	77632	52568	35908	16894	54948	46261
Phenanthrene	40007	56886	47515	81882	77509	147342	141252	134861		Phenanthrene	45150	53167	44304	76538	74303	71506	86689	73377	81546		Phenanthrene	100116	95623	87870	127995	126269	115776		Phenanthrene	150689	138343	135215		Phenanthrene	66644	69746	68290	142837	157489	151007		Phenanthrene	160347	147631	82557	83511	101747	117252
Anthracene	0	6600	0	18984	6748	95658	93115	78961		Anthracene	20690	28004	21403	47688	49077	42928	61014	49471	55369		Anthracene	69001	58189	50880	98665	89353	82169		Anthracene	133060	130265	100600		Anthracene	47688	46867	49135	123249	136703	133557		Anthracene	137258	127461	65034	67583	78067	95766
Fluoranthene	35625	70543	61982	102313	74359	162252	160208	144713		Fluoranthene	59491	56713	38582	82443	76633	74292	96087	91165	95803		Fluoranthene	100153	74638	63903	103428	82199	70011		Fluoranthene	153388	136508	135451		Fluoranthene	86061	88799	85864	159781	173990	166743		Fluoranthene	171991	159117	98942	97038	118105	132136
Pyrene	3695	17808	30841	66825	18236	157081	160263	128508		Pyrene	68891	67269	43973	87348	83766	78582	103875	97603	104424		Pyrene	108468	78651	64975	111080	86784	71919		Pyrene	166419	143708	136252		Pyrene	91536	97097	95039	177047	187801	179323		Pyrene	185642	170131	108512	108361	130214	149597
Average (Avg), Standard Deviation (St Dev), and Coefficient of Variation (CV):										Average (Avg), Standard Deviation (St Dev), and Coefficient of Variation (CV):											Average (Avg), Standard Deviation (St Dev), and Coefficient of Variation (CV):								Average (Avg), Standard Deviation (St Dev), and Coefficient of Variation (CV):					Average (Avg), Standard Deviation (St Dev), and Coefficient of Variation (CV):								Average (Avg), Standard Deviation (St Dev), and Coefficient of Variation (CV):
	Avg	St Dev	CV								Avg	St Dev	CV									Avg	St Dev	CV						Avg	St Dev	CV			Avg	St Dev	CV						Avg	St Dev	CV
Naphthalene	87861	35321	0.40201							Naphthalene	68655	19624.6	0.285844								Naphthalene	115432	17145.6	0.148534					Naphthalene	135540	10887.8	0.0803293		Naphthalene	101040	44251	0.437953					Naphthalene	112090	33440.1	0.298332
Acenaphthylene	85292.8	59311.4	0.695386							Acenaphthylene	82190.1	17019.4	0.207073								Acenaphthylene	128784	15541.4	0.120678					Acenaphthylene	150227	2872.88	0.0191236		Acenaphthylene	90550.2	34572.9	0.381809					Acenaphthylene	98642.7	25069.9	0.254149
Acenaphthene	3884.25	6004.73	1.54592							Acenaphthene	27538.7	8290.19	0.301038								Acenaphthene	38492.8	12749.3	0.331212					Acenaphthene	52424	13378.9	0.255206		Acenaphthene	56870.2	23693.3	0.416621					Acenaphthene	63269.8	20349.9	0.321636
Fluorene	7112.38	8971.17	1.26135							Fluorene	13686.9	10218.9	0.746619								Fluorene	38352	16181.7	0.421926					Fluorene	68232.3	9648.65	0.141409		Fluorene	61101.7	28192.5	0.461403					Fluorene	47368.5	20305.8	0.428677
Phenanthrene	90906.8	43986.3	0.483861							Phenanthrene	67397.8	15759.8	0.233833								Phenanthrene	108942	16788.5	0.154106					Phenanthrene	141416	8181.82	0.0578565		Phenanthrene	109336	45281.9	0.414155					Phenanthrene	115508	32693.7	0.283044
Anthracene	37508.2	43507.4	1.15994							Anthracene	41738.2	14802.9	0.35466								Anthracene	74709.5	18532.7	0.248063					Anthracene	121308	17988.3	0.148286		Anthracene	89533.2	45832.9	0.51191					Anthracene	95194.8	30906.9	0.32467
Fluoranthene	101499	48699.7	0.479803							Fluoranthene	74578.8	19675.2	0.263818								Fluoranthene	82388.7	16206.5	0.196708					Fluoranthene	141782	10064.7	0.0709869		Fluoranthene	126873	44021.7	0.346975					Fluoranthene	129555	31006.5	0.239331
Pyrene	72907.1	65932.3	0.904333							Pyrene	81747.9	19693.1	0.2409								Pyrene	86979.5	19094.5	0.219529					Pyrene	148793	15713.2	0.105604		Pyrene	137974	47728.4	0.345924					Pyrene	142076	32079.9	0.225794
Percent Recoveries:										Percent Recoveries:											Percent Recoveries:								Percent Recoveries:					Percent Recoveries:								Percent Recoveries:
	%Recovery	%Recovery	%Recovery	%Recovery	%Recovery	%Recovery	%Recovery	%Recovery			%Recovery	%Recovery	%Recovery	%Recovery	%Recovery	%Recovery	%Recovery	%Recovery	%Recovery			%Recovery	%Recovery	%Recovery	%Recovery	%Recovery	%Recovery			%Recovery	%Recovery	%Recovery			%Recovery	%Recovery	%Recovery	%Recovery	%Recovery	%Recovery			%Recovery	%Recovery	%Recovery	%Recovery	%Recovery	%Recovery
Acenaphthylene	28.9574	81.4128	118.931	114.104	28.5187	128.059	126.051	97.9141		Acenaphthylene	170.761	132.716	120.233	107.18	110.774	111.18	116.52	123.093	116.766		Acenaphthylene	112.464	113.485	119.118	106.036	112.894	108.086		Acenaphthylene	103.946	110.167	119.62		Acenaphthylene	96.6739	96.1649	97.756	90.2255	86.8587	82.7979		Acenaphthylene	92.6409	76.9259	91.7206	106.976	81.9222	87.1777
Acenaphthene	0	1.8444	0	1.76502	0	13.5172	5.04828	3.80017		Acenaphthene	29.0275	52.7344	45.0543	26.9341	40.841	35.1759	47.974	40.9169	48.227		Acenaphthene	28.2024	27.3841	25.1309	37.2127	39.1383	38.4016		Acenaphthene	42.1316	43.4538	29.552		Acenaphthene	64.2766	52.5486	57.723	56.5325	56.7649	53.3352		Acenaphthene	60.9813	50.5206	56.0066	48.8553	59.7601	60.805
Fluorene	0	3.15379	0	4.65237	0.889781	19.1027	8.63922	12.119		Fluorene	7.72658	15.7284	0	11.1101	25.0146	12.0363	32.0524	22.157	39.91		Fluorene	25.0965	23.7464	21.9555	40.3315	41.0366	40.3289		Fluorene	51.5388	53.4206	45.6626		Fluorene	68.8886	45.0979	63.1489	61.7859	64.1629	57.5838		Fluorene	52.4275	34.4239	47.3252	22.0767	52.6943	40.1986
Phenanthrene	83.0107	103.166	100.796	96.7358	86.4236	113.64	110.435	111.898		Phenanthrene	103.703	122.167	101.654	80.7695	94.1665	88.0301	107.848	96.5792	107.296		Phenanthrene	97.0812	92.7118	93.1636	96.0289	95.6076	91.4134		Phenanthrene	102.35	103.47	107.581		Phenanthrene	112.464	113.438	109.692	109.305	108.675	102.273		Phenanthrene	108.288	96.6754	108.807	109.13	97.5738	101.886
Anthracene	0	11.9695	0	22.4278	7.52411	73.7777	72.8001	65.5164		Anthracene	47.5217	64.3474	49.1086	50.3245	62.1968	52.8481	75.906	65.114	72.853		Anthracene	66.9094	56.4175	53.9452	74.0239	67.6558	64.8783		Anthracene	90.3762	97.4286	80.0401		Anthracene	80.4752	76.2263	78.9241	94.3158	94.3319	90.4545		Anthracene	92.6949	83.4671	85.712	88.3161	74.865	83.2162
Fluoranthene	73.9185	127.934	131.485	120.873	82.9113	125.139	125.255	120.073		Fluoranthene	136.642	130.315	88.5253	87.001	97.1194	91.4599	119.539	119.992	126.055		Fluoranthene	97.1171	72.3657	67.7527	77.5974	62.239	55.2787		Fluoranthene	104.183	102.098	107.769		Fluoranthene	145.231	144.426	137.921	122.272	120.062	112.93		Fluoranthene	116.151	104.197	130.401	126.807	113.261	114.82
Pyrene	7.66677	32.296	65.4243	78.9474	20.3334	121.151	125.298	106.627		Pyrene	158.232	154.57	100.895	92.1772	106.159	96.7413	129.228	128.466	137.398		Pyrene	105.18	76.2565	68.8893	83.3383	65.7106	56.7852		Pyrene	113.034	107.483	108.406		Pyrene	154.47	157.922	152.658	135.484	129.592	121.451		Pyrene	125.37	111.409	143.014	141.604	124.873	129.993
Average (Avg), Standard Deviation (St Dev), and Coefficient of Variation (CV):										Average (Avg), Standard Deviation (St Dev), and Coefficient of Variation (CV):											Average (Avg), Standard Deviation (St Dev), and Coefficient of Variation (CV):								Average (Avg), Standard Deviation (St Dev), and Coefficient of Variation (CV):					Average (Avg), Standard Deviation (St Dev), and Coefficient of Variation (CV):								Average (Avg), Standard Deviation (St Dev), and Coefficient of Variation (CV):
	Avg	St Dev	CV								Avg	St Dev	CV									Avg	St Dev	CV						Avg	St Dev	CV			Avg	St Dev	CV						Avg	St Dev	CV
Acenaphthylene	90.4935	41.0692	0.453836							Acenaphthylene	123.247	19.3745	0.157201								Acenaphthylene	112.014	4.57775	0.0408677					Acenaphthylene	111.244	7.89267	0.0709491		Acenaphthylene	91.7462	6.10239	0.0665139					Acenaphthylene	89.5605	10.4028	0.116154
Acenaphthene	3.24688	4.54847	1.40087							Acenaphthene	40.765	8.87162	0.217628								Acenaphthene	32.5783	6.32476	0.19414					Acenaphthene	38.3791	7.67307	0.199928		Acenaphthene	56.8635	4.16841	0.0733055					Acenaphthene	56.1548	5.34727	0.0952237
Fluorene	6.06962	6.80422	1.12103							Fluorene	18.415	12.5509	0.681555								Fluorene	32.0826	9.34961	0.291423					Fluorene	50.2073	4.04675	0.0806007		Fluorene	60.1113	8.21314	0.136632					Fluorene	41.5244	11.8969	0.286504
Phenanthrene	100.763	11.5023	0.114152							Phenanthrene	100.246	12.1496	0.121198								Phenanthrene	94.3344	2.2169	0.0235005					Phenanthrene	104.467	2.75408	0.0263632		Phenanthrene	109.308	3.92569	0.0359141					Phenanthrene	103.727	5.77538	0.0556788
Anthracene	31.752	33.1076	1.0427							Anthracene	60.0245	10.5307	0.175441								Anthracene	63.9717	7.50559	0.117327					Anthracene	89.2816	8.74579	0.0979573		Anthracene	85.788	8.17633	0.0953086					Anthracene	84.7119	5.97439	0.070526
Fluoranthene	113.449	22.0564	0.194417							Fluoranthene	110.739	19.5765	0.176781								Fluoranthene	72.0584	14.5274	0.201606					Fluoranthene	104.683	2.86816	0.0273984		Fluoranthene	130.474	13.7939	0.105721					Fluoranthene	117.606	9.55977	0.0812862
Pyrene	69.7181	46.1211	0.661537							Pyrene	122.652	24.811	0.202288								Pyrene	76.0267	16.9176	0.222522					Pyrene	109.641	2.97455	0.0271299		Pyrene	141.93	15.1082	0.106448					Pyrene	129.377	11.79	0.0911291
[truncated: 33 more columns]

[truncated: 1 more sheets: Reaction Products]
